# Supplementary material for: Learning outcomes of structured perioperative teaching based on adult learning
Source: PLoS One. 2022 Jan 24;17(1):e0262872. doi: 10.1371/journal.pone.0262872 (PMC8786157; doi:10.1371/journal.pone.0262872)
Supplement: S1 Data — (XLSX) [file pone.0262872.s001.xlsx]

## Sheet: MDS_IOP teaching and learning
sex	MorBM	C1	C2	C3	C4	C5	C6	A1	A2	A3	A4	A5	A6	willingness	pC1	pC2	pC3	pC4	pC5	pC6	pA1	pA2	pA3	pA4	pA5	pA6	p意願	p滿意度	precoretotal	postcoretotal	preadulttotal	postadulttotal	changepreference	preadult_quart	changepreference_2	postadult_quart	changecompetency
1	1	5	5	5	5	6	6	6	6	6	6	6	5	1	5	5	5	5	5	6	6	6	6	6	5	5	1	95	32	31	35	34	2	4	0	1	-1
1	2	3	3	4	3	3	3	3	3	2	3	3	3	2	5	4	5	4	4	4	5	3	3	4	4	4	2	70	19	26	17	23	2	1	0	1	7
2	1	3	3	4	3	5	4	3	3	3	4	3	4	2	4	4	4	4	6	5	4	4	3	4	4	5	2	92	22	27	20	24	2	1	0	1	5
1	1	4	4	5	4	6	6	6	6	6	6	6	6	1	4	5	4	5	5	6	5	5	3	4	3	4	1	80	29	29	36	24	2	4	0	1	0
1	2	2	2	2	2	2	2	2	1	2	2	2	2	0	3	3	3	3	3	3	3	3	3	3	3	3	1	95	12	18	11	18	3	1	1	1	6
2	2	4	4	5	4	5	5	6	6	4	4	5	6	2	5	5	6	4	5	5	5	6	4	4	5	5	2	93	27	30	31	29	2	4	0	2	3
1	1	2	2	3	2	3	2	2	2	2	2	2	2	2	4	4	5	3	4	4	4	4	4	3	4	4	2	90	14	24	12	23	2	1	0	1	10
1	2	2	3	4	2	5	4	2	2	3	2	3	3	1	4	4	5	3	4	4	4	5	4	4	5	5	2	95	20	24	15	27	3	1	1	1	4
1	1	3	3	5	3	4	5	4	5	4	4	4	3	1	3	5	5	4	4	4	4	5	4	3	4	4	1	92	23	25	24	24	2	2	0	1	2
1	1	3	4	4	3	3	3	4	3	3	3	3	3	2	4	4	5	5	5	5	5	5	4	4	4	5	2	99	20	28	19	27	2	1	0	1	8
1	2	3	3	4	3	3	3	4	4	3	3	4	3	1	5	5	5	5	5	5	5	5	4	5	5	5	2	90	19	30	21	29	3	1	1	2	11
1	1	4	3	4	4	4	4	4	4	4	4	3	3	1	5	4	5	4	5	5	4	4	4	4	4	4	2	90	23	28	22	24	3	2	1	1	5
1	1	3	2	4	2	4	4	3	3	3	4	3	3	2	5	4	5	4	5	5	5	4	4	5	4	5	2	93	19	28	19	27	2	1	0	1	9
2	2	4	3	4	4	4	4	4	4	4	4	4	3	0	5	5	5	5	5	5	5	5	4	4	5	5	0	95	23	30	23	28	2	2	0	1	7
2	2	4	4	5	4	5	5	4	4	3	3	4	3	1	5	4	5	4	5	5	5	5	4	4	4	5	1	93	27	28	21	27	2	1	0	1	1
2	2	3	2	4	4	3	3	3	2	4	4	3	3	2	4	5	5	4	5	6	4	4	4	5	5	6	2	0	19	29	19	28	2	1	0	1	10
1	1	3	3	4	4	3	4	4	4	4	4	3	4	1	4	4	5	5	4	5	4	5	4	5	4	5	1	90	21	27	23	27	2	2	0	1	6
1	1	4	3	4	3	4	4	4	4	4	4	4	4	2	5	4	5	4	5	5	5	5	4	4	5	5	2	97	22	28	24	28	2	2	0	1	6
1	1	3	3	4	4	5	5	5	3	4	4	3	4	2	4	4	5	5	5	5	5	4	4	4	4	4	2	75	24	28	23	25	2	2	0	1	4
1	1	4	3	5	3	4	4	4	4	4	3	3	4	2	5	4	5	4	5	5	5	5	4	4	5	5	2	84	23	28	22	28	2	2	0	1	5
1	1	3	3	4	3	4	4	4	4	4	4	3	4	1	4	4	5	4	4	4	4	4	4	5	4	4	1	0	21	25	23	25	2	2	0	1	4
1	1	4	3	4	4	4	4	4	4	4	3	3	4	1	5	5	5	5	5	5	4	4	4	4	4	4	1	100	23	30	22	24	2	2	0	1	7
1	1	4	4	4	4	5	5	4	4	4	4	4	4	2	5	5	5	5	5	5	5	5	4	5	5	5	2	99	26	30	24	29	2	2	0	2	4
2	1	4	3	4	3	4	4	4	4	4	4	4	4	2	5	4	5	4	4	4	4	4	4	4	5	5	2	95	22	26	24	26	2	2	0	1	4
2	1	3	3	3	3	3	4	4	4	4	3	3	4	1	4	4	5	5	4	5	5	5	4	5	5	5	1	95	19	27	22	29	2	2	0	2	8
2	2	4	3	4	3	5	5	4	4	3	4	4	4	0	5	5	5	4	5	5	5	5	4	4	5	4	0	95	24	29	23	27	2	2	0	1	5
2	2	4	3	4	4	4	5	4	4	4	4	4	4	2	5	4	5	5	4	5	5	5	4	4	5	5	2	95	24	28	24	28	2	2	0	1	4
2	1	4	4	5	4	4	4	4	4	4	4	4	4	1	4	5	5	4	4	5	4	4	4	4	5	5	1	88	25	27	24	26	2	2	0	1	2
2	1	3	3	2	2	4	4	3	3	3	3	3	4	2	4	5	5	4	4	5	4	5	4	4	5	4	2	100	18	27	19	26	2	1	0	1	9
2	1	4	3	4	3	3	4	4	3	3	3	4	4	1	5	4	5	4	4	5	5	4	4	4	5	5	1	85	21	27	21	27	2	1	0	1	6
1	1	4	4	5	4	4	5	5	4	4	5	4	5	1	4	5	5	4	4	5	5	4	4	5	4	5	1	95	26	27	27	27	2	3	0	1	1
1	1	4	4	5	4	4	4	4	5	4	5	4	5	2	5	4	5	4	5	4	4	5	4	5	4	5	2	95	25	27	27	27	2	3	0	1	2
1	2	5	4	5	5	5	5	4	5	4	5	4	5	2	5	4	5	5	5	5	4	5	4	5	5	5	2	90	29	29	27	28	2	3	0	1	0
1	1	5	5	5	5	5	6	5	5	5	5	5	5	2	5	5	5	5	5	5	4	3	4	3	4	5	2	90	31	30	30	23	2	4	0	1	-1
1	1	4	4	5	5	4	5	5	5	5	5	4	5	1	5	4	5	5	4	4	4	5	4	4	5	4	1	90	27	27	29	26	2	4	0	1	0
1	1	5	4	5	5	4	5	5	5	5	5	4	5	2	5	4	5	5	5	5	5	4	4	5	3	4	2	85	28	29	29	25	2	4	0	1	1
1	1	3	4	4	3	4	5	5	4	3	4	3	5	2	4	4	5	4	5	5	5	4	4	4	4	5	2	75	23	27	24	26	2	2	0	1	4
2	2	2	2	3	2	2	5	6	4	5	2	3	5	1	3	3	5	3	4	5	5	6	4	4	5	5	1	92	16	23	25	29	2	3	0	2	7
2	1	5	4	5	4	5	5	5	5	4	5	4	5	1	4	4	5	4	4	5	5	5	4	5	4	4	1	80	28	26	28	27	2	3	0	1	-2
2	2	5	4	5	5	5	6	5	5	5	5	4	6	2	5	4	5	5	5	5	4	4	4	4	4	4	1	93	30	29	30	24	1	4	0	1	-1
1	1	3	3	3	3	3	3	3	3	3	3	3	3	1	4	4	4	4	4	4	4	4	4	4	4	4	1	96	18	24	18	24	2	1	0	1	6
1	1	3	3	3	3	3	3	3	3	3	3	3	3	2	4	4	4	4	4	4	4	4	4	4	4	4	2	95	18	24	18	24	2	1	0	1	6
1	2	3	3	4	3	4	4	3	3	3	3	4	3	0	4	4	4	4	4	4	4	4	4	4	4	4	0	92	21	24	19	24	2	1	0	1	3
1	1	3	2	3	3	3	3	3	2	3	2	3	3	2	4	3	4	3	4	3	4	3	4	3	4	3	2	95	17	21	16	21	2	1	0	1	4
1	1	3	3	3	3	3	3	3	3	3	3	3	3	1	4	4	4	3	4	4	4	4	4	4	4	4	2	90	18	23	18	24	3	1	1	1	5
1	1	3	3	3	2	3	2	2	3	2	2	3	3	2	4	4	4	4	4	4	3	4	4	3	4	4	2	95	16	24	15	22	2	1	0	1	8
1	1	4	2	5	4	4	5	4	4	3	4	4	4	1	4	5	4	3	4	5	5	5	4	5	5	5	1	89	24	25	23	29	2	2	0	2	1
1	2	3	4	4	3	3	4	4	3	4	3	3	4	1	4	4	4	4	4	4	4	4	4	4	4	4	1	90	21	24	21	24	2	1	0	1	3
1	2	3	3	4	3	3	4	4	4	4	4	4	4	1	3	4	4	3	4	4	4	4	4	4	4	4	1	100	20	22	24	24	2	2	0	1	2
1	1	3	3	4	4	4	4	3	4	3	2	3	4	2	3	4	4	4	4	4	4	4	4	4	4	4	2	0	22	23	19	24	2	1	0	1	1
1	1	3	2	4	3	3	3	3	2	3	3	2	4	2	4	4	4	4	4	4	5	4	4	4	4	4	2	93	18	24	17	25	2	1	0	1	6
1	1	2	3	4	3	4	3	3	3	3	4	3	4	2	3	4	4	4	4	4	4	4	4	4	4	4	2	90	19	23	20	24	2	1	0	1	4
1	1	4	3	4	4	3	3	5	3	4	3	4	4	2	4	4	4	3	4	4	4	4	4	3	4	4	2	100	21	23	23	23	2	2	0	1	2
1	1	3	3	4	4	5	4	3	3	3	4	4	4	2	4	4	4	4	5	4	4	4	4	5	5	5	2	90	23	25	21	27	2	1	0	1	2
1	1	3	3	4	4	4	4	4	4	4	4	4	4	2	4	4	4	4	4	4	4	4	4	4	4	4	2	95	22	24	24	24	2	2	0	1	2
1	1	3	2	3	2	4	4	4	4	3	2	4	4	2	4	4	4	4	5	5	5	5	4	4	5	5	2	100	18	26	21	28	2	1	0	1	8
1	1	2	2	3	3	3	3	3	2	2	3	3	4	1	4	4	4	4	4	4	4	4	4	4	4	4	1	0	16	24	17	24	2	1	0	1	8
1	1	2	4	4	2	3	3	3	3	3	3	4	4	2	4	4	4	5	5	5	4	4	4	4	5	5	2	95	18	27	20	26	2	1	0	1	9
1	2	3	3	2	2	4	3	3	2	3	3	3	4	2	5	5	4	5	5	5	4	5	4	4	5	5	2	95	17	29	18	27	2	1	0	1	12
1	2	4	4	4	4	4	4	4	4	4	4	4	4	0	4	4	4	4	4	4	4	4	4	4	4	4	0	89	24	24	24	24	2	2	0	1	0
1	1	4	3	4	3	4	4	3	4	3	4	4	4	2	4	4	4	4	4	4	4	4	4	4	4	4	2	90	22	24	22	24	2	2	0	1	2
1	1	3	3	3	3	3	4	4	4	4	4	4	4	1	3	3	4	4	5	5	4	4	4	4	4	4	1	95	19	24	24	24	2	2	0	1	5
1	1	3	4	4	4	4	3	4	4	3	4	3	4	2	4	5	4	4	4	5	4	5	4	6	5	6	2	0	22	26	22	30	2	2	0	2	4
1	1	3	3	3	3	4	5	4	4	4	4	5	4	2	4	5	4	4	5	4	4	4	4	4	5	5	2	95	21	26	25	26	2	3	0	1	5
1	1	2	2	4	4	3	3	3	3	3	3	4	4	2	4	4	4	4	5	4	4	5	4	5	5	5	2	90	18	25	20	28	2	1	0	1	7
2	1	3	3	3	3	3	3	4	3	3	4	3	4	1	4	4	4	4	4	4	5	4	4	5	4	5	1	95	18	24	21	27	2	1	0	1	6
2	1	2	3	4	3	2	3	4	3	3	3	4	4	1	3	4	4	3	3	3	4	4	4	4	4	4	1	90	17	20	21	24	2	1	0	1	3
2	1	3	3	3	3	3	3	3	3	3	3	3	4	0	4	4	4	4	4	4	4	4	4	4	4	4	0	0	18	24	19	24	2	1	0	1	6
2	1	3	3	4	3	4	4	4	3	4	3	3	4	1	3	3	4	3	4	4	4	3	4	4	4	4	1	0	21	21	21	23	2	1	0	1	0
2	1	3	3	3	3	3	4	3	3	3	4	3	4	1	4	4	4	4	4	5	4	4	4	5	4	5	2	75	19	25	20	26	3	1	1	1	6
2	1	3	3	4	3	4	4	4	4	4	3	4	4	1	5	3	4	4	5	5	5	5	4	4	4	4	2	80	21	26	23	26	3	2	1	1	5
2	1	4	3	4	3	4	4	4	4	4	3	3	4	2	4	4	4	4	4	4	4	5	4	4	5	5	2	95	22	24	22	27	2	2	0	1	2
1	1	3	3	4	3	3	3	3	3	3	3	4	5	2	4	4	4	4	4	5	5	5	4	5	5	5	2	90	19	25	21	29	2	1	0	2	6
1	1	4	4	5	4	4	4	4	4	5	4	4	5	1	4	4	4	4	4	4	4	4	4	4	4	4	2	90	25	24	26	24	3	3	1	1	-1
1	1	5	5	4	3	5	5	3	4	4	3	4	5	2	5	5	4	4	5	5	4	5	4	4	4	5	2	95	27	28	23	26	2	2	0	1	1
2	1	5	5	4	4	4	5	4	5	5	4	5	5	1	4	4	4	4	4	4	4	4	4	4	4	4	1	90	27	24	28	24	2	3	0	1	-3
1	2	1	2	2	1	2	1	3	2	2	2	2	3	1	4	3	3	3	4	4	4	5	4	3	2	4	2	99	9	21	14	22	3	1	1	1	12
1	1	3	3	3	3	4	4	3	3	4	3	3	4	1	4	4	3	4	5	4	4	4	4	3	4	4	1	95	20	24	20	23	2	1	0	1	4
2	1	4	4	3	3	4	3	4	3	3	3	4	4	1	4	4	3	3	4	4	4	4	4	4	4	4	1	95	21	22	21	24	2	1	0	1	1
2	1	3	4	3	3	2	4	4	2	4	3	3	2	1	5	6	6	5	5	6	5	5	5	5	6	6	1	98	19	33	18	32	2	1	0	3	14
1	1	4	2	4	5	3	4	4	5	3	4	3	3	2	5	5	6	5	5	5	6	6	5	5	5	5	2	95	22	31	22	32	2	2	0	3	9
1	1	2	3	3	3	3	3	3	3	3	3	3	3	2	6	5	6	5	5	5	5	4	5	6	5	5	2	85	17	32	18	30	2	1	0	2	15
1	1	4	4	4	4	4	4	4	4	4	4	4	4	2	6	5	6	6	5	6	6	6	5	5	5	6	2	95	24	34	24	33	2	2	0	3	10
1	1	3	3	4	4	4	4	5	5	4	3	4	4	2	5	5	6	5	6	6	6	6	5	5	6	6	2	0	22	33	25	34	2	3	0	3	11
1	1	3	3	4	3	4	3	4	3	4	4	4	4	2	5	5	6	5	5	6	6	5	5	5	5	5	2	95	20	32	23	31	2	2	0	3	12
1	1	3	3	4	3	3	4	4	3	4	3	4	4	2	4	5	6	6	5	5	6	5	5	5	5	5	2	95	20	31	22	31	2	2	0	3	11
1	2	4	4	6	5	4	4	4	3	4	4	5	4	2	4	5	6	5	6	6	5	6	5	5	5	6	2	91	27	32	24	32	2	2	0	3	5
1	2	3	4	4	3	5	5	4	3	5	4	4	4	2	5	5	6	5	5	5	5	5	5	5	5	5	2	90	24	31	24	30	2	2	0	2	7
1	1	3	3	4	3	3	4	4	3	3	3	4	4	1	5	5	6	5	5	5	5	4	5	5	5	4	2	95	20	31	21	28	3	1	1	1	11
1	1	3	3	4	4	4	4	4	3	4	3	4	4	1	4	5	6	5	5	5	4	6	5	5	5	5	1	85	22	30	22	30	2	2	0	2	8
1	1	4	4	5	5	4	5	5	3	5	3	4	4	1	5	5	6	6	5	6	5	4	5	6	5	5	1	92	27	33	24	30	2	2	0	2	6
1	1	5	4	5	4	6	6	4	3	4	4	5	4	1	5	5	6	5	6	6	5	4	5	5	5	5	1	98	30	33	24	29	2	2	0	2	3
1	1	5	4	5	4	5	6	6	5	5	4	5	4	2	6	5	6	5	6	6	6	5	5	5	6	5	2	93	29	34	29	32	2	4	0	3	5
2	1	4	3	4	3	4	4	4	4	4	4	4	4	1	5	6	6	5	6	6	5	6	5	6	6	6	2	100	22	34	24	34	3	2	1	3	12
2	1	3	3	4	4	3	3	3	3	4	3	4	4	1	5	5	6	6	5	5	6	6	5	4	5	5	1	97	20	32	21	31	2	1	0	3	12
2	1	4	4	5	4	4	5	5	5	5	4	5	4	1	5	5	6	5	5	6	5	5	5	5	6	5	1	96	26	32	28	31	2	3	0	3	6
1	1	5	4	5	4	5	5	4	4	4	4	5	5	2	5	5	6	5	5	5	5	5	5	5	5	5	2	90	28	31	26	30	2	3	0	2	3
1	1	3	3	4	3	3	4	5	4	4	4	4	5	1	5	5	6	5	6	6	5	5	5	6	6	6	1	98	20	33	26	33	2	3	0	3	13
1	1	3	3	5	4	5	5	4	5	5	4	5	5	1	5	5	6	5	6	6	5	5	5	5	5	6	2	98	25	33	28	31	3	3	1	3	8
1	1	3	4	5	4	3	5	5	3	5	5	4	5	1	5	5	6	5	5	5	6	6	5	5	6	6	2	90	24	31	27	34	3	3	1	3	7
1	1	4	3	5	4	4	4	4	3	4	4	4	5	1	5	5	6	5	5	5	6	5	5	5	5	6	1	94	24	31	24	32	2	2	0	3	7
1	1	5	4	5	5	5	4	4	4	5	4	5	5	1	5	5	6	5	6	6	5	5	5	6	6	6	2	95	28	33	27	33	3	3	1	3	5
1	1	4	4	5	4	4	5	4	5	5	5	5	5	1	6	5	6	6	6	6	5	5	5	4	5	5	2	95	26	35	29	29	3	4	1	2	9
1	1	5	4	5	5	5	5	5	5	5	5	5	5	1	5	4	6	5	5	5	5	5	5	5	5	5	1	85	29	30	30	30	2	4	0	2	1
1	1	5	4	5	4	5	4	4	5	4	4	5	5	1	6	5	6	5	6	5	5	6	5	5	6	6	2	98	27	33	27	33	3	3	1	3	6
2	2	4	4	5	4	4	5	4	4	5	4	5	5	2	5	5	6	6	5	5	5	5	5	5	6	6	2	90	26	32	27	32	2	3	0	3	6
2	2	4	4	5	4	5	5	4	4	4	4	4	5	2	5	5	6	6	6	6	5	5	5	6	6	6	2	97	27	34	25	33	2	3	0	3	7
2	1	3	3	5	5	5	6	6	5	4	4	5	5	1	4	4	6	6	5	6	6	6	5	5	6	6	2	98	27	31	29	34	3	4	1	3	4
2	2	4	5	5	5	4	4	5	4	5	5	5	5	2	6	6	6	6	6	6	6	6	5	6	6	6	2	99	27	36	29	35	2	4	0	4	9
2	2	4	4	5	5	6	5	5	5	5	4	4	5	2	5	5	6	5	6	6	6	6	5	6	6	6	2	92	29	33	28	35	2	3	0	4	4
1	2	4	4	6	5	5	5	6	5	5	4	6	6	2	5	6	6	6	5	6	6	6	5	6	6	6	2	95	29	34	32	35	2	4	0	4	5
1	1	5	6	6	5	4	4	5	4	5	5	4	6	1	4	6	6	6	4	5	6	5	5	4	4	4	1	92	30	31	29	28	2	4	0	1	1
2	1	5	5	5	6	6	5	5	5	5	5	4	6	2	5	5	6	6	5	5	6	5	5	6	5	6	2	90	32	32	30	33	2	4	0	3	0
2	2	4	4	6	6	5	5	4	3	4	4	4	6	2	5	5	6	6	6	6	6	5	5	5	6	6	2	88	30	34	25	33	2	3	0	3	4
2	1	5	5	6	4	5	5	5	5	5	5	6	6	1	5	5	6	5	6	5	6	6	5	6	5	5	0	90	30	32	32	33	1	4	0	3	2
2	2	4	4	4	4	4	4	4	4	4	4	4	4	0	5	5	5	5	5	5	5	5	5	5	5	5	2	99	24	30	24	30	2	1	0	2	6
1	1	1	2	1	2	1	2	1	2	1	2	1	2	2	5	4	5	4	5	4	5	4	5	4	5	4	2	90	9	27	9	27	2	1	0	1	18
1	2	1	2	2	1	2	2	2	1	1	1	2	2	1	4	4	5	4	4	4	5	4	5	5	5	4	2	90	10	25	9	28	3	1	1	1	15
1	1	3	2	3	3	3	3	4	4	4	2	2	2	1	5	4	5	5	5	5	4	4	5	4	5	5	1	80	17	29	18	27	2	1	0	1	12
1	2	2	3	4	2	4	4	4	3	3	2	3	3	1	4	4	5	4	5	5	5	5	5	5	5	5	1	95	19	27	18	30	2	1	0	2	8
1	2	3	4	3	3	3	3	5	4	4	4	3	3	2	5	5	5	5	5	5	5	5	5	5	5	5	2	93	19	30	23	30	2	2	0	2	11
1	1	4	3	3	3	3	3	4	4	4	3	3	3	2	5	4	5	4	5	5	5	5	5	5	5	6	2	95	19	28	21	31	2	1	0	3	9
1	1	3	3	4	3	4	4	4	4	4	4	3	3	1	4	5	5	5	5	5	4	5	5	5	5	5	1	93	21	29	22	29	2	2	0	2	8
1	2	3	3	3	3	3	4	4	3	3	3	2	3	1	4	4	5	4	5	5	5	5	5	4	5	5	2	90	19	27	18	29	3	1	1	2	8
1	2	2	3	3	3	2	3	3	3	2	3	2	3	2	5	4	5	4	5	5	5	5	5	4	5	5	2	92	16	28	16	29	2	1	0	2	12
1	2	3	3	4	3	4	4	3	4	3	3	3	3	2	5	5	5	5	5	5	5	5	5	5	5	5	2	90	21	30	19	30	2	1	0	2	9
1	1	2	2	2	2	1	2	3	2	2	2	2	3	1	5	6	5	5	5	5	6	5	5	3	4	3	1	85	11	31	14	26	2	1	0	1	20
1	1	5	4	5	4	5	5	5	4	5	4	4	3	1	5	4	5	5	5	5	5	4	5	4	5	5	1	100	28	29	25	28	2	3	0	1	1
1	1	3	3	4	3	4	4	4	3	3	4	3	3	2	5	5	5	5	6	5	4	5	5	5	5	5	2	100	21	31	20	29	2	1	0	2	10
1	1	3	3	3	3	4	4	3	3	3	3	3	3	1	4	4	5	5	5	5	5	5	5	5	5	5	1	87	20	28	18	30	2	1	0	2	8
1	2	3	3	4	3	4	4	3	4	3	3	3	3	2	5	5	5	5	5	5	5	5	5	5	5	5	2	90	21	30	19	30	2	1	0	2	9
1	1	3	3	4	3	3	4	3	3	4	3	4	3	1	5	5	5	5	5	5	6	6	5	5	6	5	1	99	20	30	20	33	2	1	0	3	10
2	1	3	4	3	3	4	3	4	3	4	4	3	3	2	5	5	5	5	5	5	5	5	5	5	5	5	2	98	20	30	21	30	2	1	0	2	10
2	2	3	3	3	3	3	3	3	3	3	3	3	3	1	5	5	5	5	5	5	5	5	5	5	5	5	2	90	18	30	18	30	3	1	1	2	12
1	1	4	3	4	4	3	4	4	4	4	4	4	4	2	4	4	5	4	4	5	4	4	5	4	5	4	2	90	22	26	24	26	2	2	0	1	4
1	1	2	3	3	3	3	3	5	4	5	4	4	4	2	4	5	5	4	5	5	5	5	5	5	4	5	2	90	17	28	26	29	2	3	0	2	11
1	1	5	5	5	5	5	5	5	4	5	4	5	4	0	4	4	5	5	5	5	5	5	5	5	4	4	0	85	30	28	27	28	2	3	0	1	-2
1	2	4	4	5	4	5	5	4	5	4	4	5	4	2	5	5	5	5	5	5	6	5	5	5	5	5	2	100	27	30	26	31	2	3	0	3	3
1	1	4	4	3	3	4	4	4	4	4	4	4	4	1	5	5	5	5	5	5	5	5	5	5	5	5	2	100	22	30	24	30	3	2	1	2	8
1	1	4	4	4	3	3	4	3	3	4	3	3	4	1	5	5	5	5	5	5	5	5	5	5	5	5	2	96	22	30	20	30	3	1	1	2	8
1	1	3	3	3	3	5	5	4	4	4	4	4	4	1	5	5	5	5	5	6	6	5	5	5	5	5	1	85	22	31	24	31	2	2	0	3	9
1	1	4	4	4	4	4	5	4	4	4	4	4	4	1	5	5	5	5	5	5	5	5	5	5	5	5	1	90	25	30	24	30	2	2	0	2	5
1	1	3	2	4	4	3	4	3	3	3	4	4	4	1	4	4	5	5	5	5	5	5	5	5	5	5	1	93	20	28	21	30	2	1	0	2	8
1	1	4	4	4	4	4	4	4	4	4	4	4	4	1	5	5	5	5	5	5	5	5	5	5	5	5	1	95	24	30	24	30	2	2	0	2	6
1	1	4	4	4	4	4	4	4	4	4	4	4	4	0	5	5	5	5	5	5	5	5	5	5	5	5	2	90	24	30	24	30	3	2	1	2	6
1	1	4	3	4	4	4	4	3	3	4	3	4	4	1	6	5	5	5	5	5	5	5	5	6	5	5	2	99	23	31	21	31	3	1	1	3	8
1	1	4	3	4	3	3	4	4	4	3	3	4	4	1	5	5	5	5	6	6	6	5	5	6	5	6	2	90	21	32	22	33	3	2	1	3	11
1	1	4	2	2	2	2	2	4	4	4	4	4	4	1	5	5	5	5	5	5	5	5	5	5	5	5	2	100	14	30	24	30	3	2	1	2	16
1	1	3	3	4	3	3	3	4	4	5	4	5	4	1	5	5	5	5	5	5	5	5	5	5	5	5	1	100	19	30	26	30	2	3	0	2	11
1	1	1	2	3	3	4	2	5	4	5	6	3	4	0	4	3	5	4	5	6	5	5	5	6	4	5	0	88	15	27	27	30	2	3	0	2	12
1	1	5	5	5	5	5	5	4	4	4	4	4	4	0	5	5	5	4	4	4	4	4	5	4	4	4	1	94	30	27	24	25	3	2	1	1	-3
1	1	3	3	4	4	4	4	4	4	4	4	4	4	2	5	5	5	5	5	5	5	5	5	5	5	5	2	100	22	30	24	30	2	2	0	2	8
1	1	4	4	4	4	4	4	4	4	4	4	4	4	2	5	5	5	5	5	5	5	5	5	5	5	5	2	99	24	30	24	30	2	2	0	2	6
1	1	4	4	4	4	4	4	4	4	4	4	4	4	1	5	6	5	5	6	5	5	6	5	5	5	5	1	98	24	32	24	31	2	2	0	3	8
1	2	3	3	4	3	3	4	4	3	4	3	3	4	1	5	5	5	4	5	5	5	4	5	5	5	5	2	95	20	29	21	29	3	1	1	2	9
1	2	3	3	4	4	4	4	4	3	4	3	4	4	1	4	4	5	4	4	5	5	4	5	4	5	5	1	93	22	26	22	28	2	2	0	1	4
1	2	3	3	3	3	3	3	4	3	3	3	4	4	2	5	5	5	5	5	5	5	6	5	5	5	5	2	99	18	30	21	31	2	1	0	3	12
1	2	3	3	4	3	4	3	3	3	4	3	4	4	2	4	4	5	4	5	4	4	4	5	4	5	5	2	90	20	26	21	27	2	1	0	1	6
1	2	4	4	5	4	4	4	4	3	4	3	4	4	1	5	5	5	5	5	4	4	4	5	5	5	4	1	90	25	29	22	27	2	2	0	1	4
1	1	4	3	5	4	5	3	4	4	3	4	2	4	1	5	6	5	5	5	4	6	5	5	5	5	5	2	92	24	30	21	31	3	1	1	3	6
1	1	3	3	4	3	4	3	3	3	4	4	4	4	2	4	5	5	4	5	4	5	5	5	5	5	5	2	90	20	27	22	30	2	2	0	2	7
1	1	3	3	4	3	4	4	4	3	4	4	4	4	2	5	5	5	5	5	5	5	4	5	5	6	5	2	95	21	30	23	30	2	2	0	2	9
1	1	4	4	4	4	4	4	4	4	4	4	4	4	2	5	5	5	5	5	5	5	5	5	5	5	5	2	90	24	30	24	30	2	2	0	2	6
1	1	4	2	4	4	4	5	4	4	5	3	3	4	2	5	5	5	5	5	5	4	5	5	5	5	5	1	92	23	30	23	29	1	2	0	2	7
1	1	4	2	4	4	4	5	4	4	5	3	3	4	2	5	5	5	5	5	5	4	5	5	5	5	5	1	92	23	30	23	29	1	2	0	2	7
1	1	4	4	4	4	4	4	4	4	4	4	4	4	2	5	5	5	5	5	5	5	5	5	5	5	5	1	90	24	30	24	30	1	2	0	2	6
1	1	3	3	5	4	4	4	3	3	4	5	4	4	0	5	5	5	4	4	5	5	5	5	4	5	5	0	88	23	28	23	29	2	2	0	2	5
1	1	5	5	5	4	5	5	5	4	5	4	4	4	1	5	5	5	5	4	4	5	4	5	4	4	4	1	96	29	28	26	26	2	3	0	1	-1
1	1	4	3	4	3	5	5	5	4	4	4	4	4	1	4	4	5	3	5	5	5	4	5	5	5	4	1	95	24	26	25	28	2	3	0	1	2
1	1	4	4	4	4	4	4	4	3	3	3	3	4	1	5	5	5	5	5	5	5	5	5	5	5	5	2	95	24	30	20	30	3	1	1	2	6
1	1	4	4	5	4	5	3	3	3	3	4	4	4	2	5	6	5	6	6	5	4	5	5	4	6	6	2	96	25	33	21	30	2	1	0	2	8
1	1	3	3	4	4	4	5	4	4	3	3	3	4	2	5	5	5	5	5	5	5	5	5	5	5	5	2	95	23	30	21	30	2	1	0	2	7
1	2	3	4	5	4	4	4	4	5	3	3	3	4	2	5	5	5	6	5	6	6	5	5	6	6	5	2	99	24	32	22	33	2	2	0	3	8
1	1	4	4	5	4	4	4	4	4	4	4	4	4	1	5	5	5	5	5	5	5	5	5	5	5	5	1	95	25	30	24	30	2	2	0	2	5
1	1	4	4	4	4	4	4	4	4	4	4	4	4	2	5	5	5	5	5	5	5	5	5	5	5	5	2	99	24	30	24	30	2	2	0	2	6
1	1	4	4	4	5	5	5	4	4	4	4	4	4	2	5	5	5	5	4	5	5	5	5	5	5	5	2	99	27	29	24	30	2	2	0	2	2
2	1	3	3	4	3	3	4	4	3	4	4	4	4	1	4	4	5	4	4	4	5	5	5	5	4	4	1	95	20	25	23	28	2	2	0	1	5
2	1	2	2	6	5	3	4	6	5	5	4	4	4	1	4	4	5	3	4	4	5	5	5	4	4	5	1	90	22	24	28	28	2	3	0	1	2
2	2	4	4	4	4	4	4	4	4	4	4	4	4	1	5	5	5	5	5	5	5	5	5	5	5	5	1	100	24	30	24	30	2	2	0	2	6
2	2	3	3	3	3	3	4	3	3	4	3	4	4	2	5	5	5	5	5	5	5	5	5	5	5	5	2	90	19	30	21	30	2	1	0	2	11
2	1	3	3	3	3	4	4	4	4	4	3	3	4	1	5	5	5	5	5	5	5	6	5	5	5	5	1	80	20	30	22	31	2	2	0	3	10
2	1	4	4	4	4	4	4	4	4	4	4	4	4	1	5	5	5	5	5	5	5	5	5	5	5	5	1	85	24	30	24	30	2	2	0	2	6
2	1	3	3	3	3	4	4	4	4	3	4	4	4	0	5	5	5	5	5	5	6	6	5	6	5	5	0	96	20	30	23	33	2	2	0	3	10
2	1	4	4	4	4	4	4	4	4	4	4	4	4	1	5	5	5	5	5	5	5	5	5	5	5	5	1	0	24	30	24	30	2	2	0	2	6
2	1	3	3	4	4	5	4	3	3	3	4	3	4	1	5	5	5	5	5	5	5	5	5	5	5	6	2	95	23	30	20	31	3	1	1	3	7
2	1	3	3	4	3	3	4	4	3	3	3	4	4	1	5	5	5	5	5	5	5	5	5	5	5	5	1	95	20	30	21	30	2	1	0	2	10
2	1	4	4	4	4	4	4	4	4	4	4	4	4	1	5	5	5	5	5	5	5	5	5	5	5	5	2	100	24	30	24	30	3	2	1	2	6
2	1	5	5	5	5	5	5	4	4	5	4	5	4	0	5	5	5	5	5	5	5	4	5	4	5	4	0	80	30	30	26	27	2	3	0	1	0
2	1	4	4	4	3	3	3	4	3	3	4	4	4	2	5	5	5	5	5	5	5	5	5	5	5	5	2	98	21	30	22	30	2	2	0	2	9
2	2	4	4	4	4	4	5	4	4	4	3	4	4	2	5	5	5	5	5	5	5	5	5	5	5	5	2	90	25	30	23	30	2	2	0	2	5
2	2	3	3	3	3	3	4	3	3	4	4	3	4	1	5	5	5	5	5	5	5	5	5	5	5	5	1	90	19	30	21	30	2	1	0	2	11
2	2	3	3	4	3	4	4	4	4	4	4	4	4	1	5	5	5	5	5	5	6	6	5	5	5	5	1	95	21	30	24	32	2	2	0	3	9
2	2	3	4	4	4	4	4	5	3	5	4	4	4	1	5	5	5	5	5	5	5	5	5	5	5	4	2	90	23	30	25	29	3	3	1	2	7
2	2	4	4	5	4	5	5	5	5	5	4	4	4	2	5	5	5	5	5	5	5	5	5	5	5	5	1	95	27	30	27	30	1	3	0	2	3
2	2	4	4	4	4	4	4	4	4	4	4	4	4	2	5	5	5	5	5	5	5	5	5	5	5	5	2	95	24	30	24	30	2	2	0	2	6
2	1	3	3	4	3	4	4	4	4	4	4	4	4	0	5	4	5	4	6	5	5	5	5	4	5	4	1	90	21	29	24	28	3	2	1	1	8
2	1	4	3	4	3	4	4	4	3	3	4	4	4	0	5	4	5	5	5	5	6	6	5	5	6	5	0	90	22	29	22	33	2	2	0	3	7
2	1	4	3	4	3	3	3	4	4	4	4	3	4	2	5	5	5	5	5	5	6	6	5	5	5	5	2	90	20	30	23	32	2	2	0	3	10
2	1	4	4	3	3	3	4	4	4	4	4	4	4	2	5	5	5	4	4	6	5	6	5	6	5	5	2	98	21	29	24	32	2	2	0	3	8
2	1	4	4	4	4	5	4	4	4	4	4	4	4	1	5	5	5	5	5	5	6	6	5	5	5	5	2	96	25	30	24	32	3	2	1	3	5
2	1	4	4	4	4	5	4	4	4	4	4	5	4	2	5	5	5	5	6	5	5	5	5	5	6	5	2	90	25	31	25	31	2	3	0	3	6
2	1	3	3	4	4	4	4	4	3	3	3	3	4	2	5	5	5	5	5	5	5	5	5	5	5	5	2	95	22	30	20	30	2	1	0	2	8
2	1	4	4	5	5	5	5	4	4	4	4	4	4	2	5	5	5	5	6	5	5	5	5	5	5	5	2	98	28	31	24	30	2	2	0	2	3
1	2	3	3	4	4	5	4	4	4	5	3	3	5	1	5	5	5	5	5	6	6	5	5	5	5	5	1	100	23	31	24	31	2	2	0	3	8
1	2	4	4	4	4	5	5	5	5	5	5	5	5	1	5	5	5	5	5	5	5	5	5	5	5	5	2	95	26	30	30	30	3	4	1	2	4
1	2	4	4	4	4	4	4	4	5	4	5	4	5	2	5	5	5	5	5	5	6	6	5	5	6	6	2	96	24	30	27	34	2	3	0	3	6
1	1	4	4	5	4	4	5	5	4	5	4	5	5	1	5	5	5	5	5	5	5	5	5	5	5	5	1	95	26	30	28	30	2	3	0	2	4
1	1	4	3	4	3	3	4	5	4	4	5	4	5	1	5	5	5	5	5	5	5	5	5	5	5	5	1	95	21	30	27	30	2	3	0	2	9
1	1	4	5	4	5	3	5	5	3	4	4	5	5	1	5	5	5	5	4	5	5	4	5	5	5	6	1	90	26	29	26	30	2	3	0	2	3
1	1	4	4	4	4	4	5	5	5	5	5	5	5	1	4	5	5	5	5	5	6	5	5	5	6	6	2	90	25	29	30	33	3	4	1	3	4
1	1	4	4	5	4	4	4	5	4	4	3	5	5	1	5	5	5	5	5	6	6	6	5	4	4	4	1	90	25	31	26	29	2	3	0	2	6
1	1	4	3	4	4	3	4	4	3	4	4	3	5	1	5	4	5	5	4	5	5	4	5	5	4	5	1	92	22	28	23	28	2	2	0	1	6
1	1	4	4	5	4	5	5	5	4	4	4	4	5	1	5	5	5	5	5	5	5	5	5	5	5	5	1	95	27	30	26	30	2	3	0	2	3
1	1	4	4	5	4	5	5	5	5	5	4	5	5	2	4	4	5	4	5	6	5	5	5	5	5	5	2	92	27	28	29	30	2	4	0	2	1
1	1	4	4	4	4	4	4	5	5	5	4	4	5	1	5	5	5	5	5	6	5	5	5	5	5	5	2	100	24	31	28	30	3	3	1	2	7
1	1	4	4	5	4	5	5	5	4	5	4	4	5	1	5	5	5	5	5	5	5	5	5	5	5	5	1	90	27	30	27	30	2	3	0	2	3
1	1	4	4	5	4	4	4	4	4	5	4	5	5	1	5	5	5	5	5	5	5	5	5	5	6	5	1	95	25	30	27	31	2	3	0	3	5
1	1	4	4	5	3	4	4	5	3	4	4	5	5	2	5	5	5	5	5	5	5	4	5	5	5	5	2	100	24	30	26	29	2	3	0	2	6
1	1	5	5	5	5	5	5	5	5	5	5	5	5	2	5	5	5	5	5	5	5	5	5	5	5	5	2	99	30	30	30	30	2	4	0	2	0
1	1	4	4	5	4	5	4	5	5	5	4	5	5	2	5	5	5	5	5	5	5	5	5	5	5	5	2	100	26	30	29	30	2	4	0	2	4
1	1	4	4	5	4	4	5	5	5	4	4	4	5	1	5	5	5	5	5	5	5	6	5	5	5	5	1	92	26	30	27	31	2	3	0	3	4
1	2	4	4	4	5	4	5	4	4	4	4	4	5	2	5	5	5	5	5	5	6	6	5	5	5	5	2	100	26	30	25	32	2	3	0	3	4
1	1	3	3	4	4	5	6	5	5	4	4	5	5	2	5	5	5	5	6	5	5	5	5	5	6	6	2	0	25	31	28	32	2	3	0	3	6
1	2	4	4	5	4	5	5	5	5	5	4	5	5	2	4	4	5	4	5	5	5	5	5	4	5	5	2	90	27	27	29	29	2	4	0	2	0
1	2	4	4	5	4	5	5	5	4	4	4	5	5	1	5	5	5	5	5	5	5	5	5	5	5	5	1	90	27	30	27	30	2	3	0	2	3
1	2	5	5	5	5	5	5	5	5	5	5	5	5	2	5	5	5	5	5	5	5	5	5	5	5	5	2	0	30	30	30	30	2	4	0	2	0
1	2	4	5	5	5	5	5	4	5	4	5	5	5	2	5	5	5	5	5	5	5	5	5	5	5	5	2	100	29	30	28	30	2	3	0	2	1
1	2	5	4	5	6	5	4	5	5	5	6	4	5	1	5	5	5	5	5	5	5	4	5	5	5	4	1	90	29	30	30	28	2	4	0	1	1
1	1	5	5	5	5	5	5	6	5	5	6	5	5	1	5	5	5	5	5	6	6	6	5	6	6	6	1	92	30	31	32	35	2	4	0	4	1
1	1	5	5	5	5	5	5	5	5	5	5	5	5	2	5	5	5	5	5	5	5	5	5	5	5	5	2	100	30	30	30	30	2	4	0	2	0
1	1	5	4	5	4	5	5	5	5	5	5	5	5	1	5	5	5	5	5	5	5	5	5	5	5	5	1	90	28	30	30	30	2	4	0	2	2
1	1	3	4	4	3	5	5	5	5	5	4	4	5	2	5	5	5	5	5	5	5	5	5	5	5	5	2	95	24	30	28	30	2	3	0	2	6
1	2	4	5	5	4	5	5	5	5	5	5	5	5	2	5	5	5	5	5	6	6	6	5	5	5	5	2	80	28	31	30	32	2	4	0	3	3
1	1	3	3	3	3	4	4	4	3	4	3	4	5	2	4	4	5	4	5	5	5	5	5	4	5	5	2	95	20	27	23	29	2	2	0	2	7
1	1	4	4	5	4	5	5	5	6	4	4	4	5	2	5	5	5	5	5	5	5	6	5	5	5	5	2	95	27	30	28	31	2	3	0	3	3
1	1	3	3	5	3	4	4	4	4	4	4	4	5	2	4	4	5	4	5	5	5	5	5	5	5	5	2	95	22	27	25	30	2	3	0	2	5
1	1	4	4	4	4	4	4	5	5	5	5	5	5	2	5	5	5	5	5	5	5	5	5	5	5	5	2	90	24	30	30	30	2	4	0	2	6
1	1	3	3	4	4	5	6	5	5	4	4	5	5	2	5	5	5	5	6	5	5	5	5	5	6	6	2	0	25	31	28	32	2	3	0	3	6
2	1	5	4	5	4	5	5	4	5	5	5	4	5	2	4	5	5	4	5	5	5	5	5	5	4	5	2	90	28	28	28	29	2	3	0	2	0
2	2	3	2	3	2	3	4	5	5	4	5	4	5	2	5	5	5	4	5	5	5	6	5	5	5	6	2	95	17	29	28	32	2	3	0	3	12
2	1	4	4	5	5	4	4	4	4	5	4	5	5	1	5	5	5	5	5	5	5	5	5	5	5	5	1	99	26	30	27	30	2	3	0	2	4
2	1	5	4	5	4	4	5	5	5	5	4	4	5	1	5	5	5	5	5	5	5	5	5	5	5	5	1	90	27	30	28	30	2	3	0	2	3
2	1	5	5	5	5	5	5	4	4	5	4	4	5	1	5	5	5	5	5	5	6	6	5	6	5	5	1	100	30	30	26	33	2	3	0	3	0
2	1	4	4	5	4	5	4	5	5	4	4	5	5	2	4	4	5	5	5	5	5	5	5	4	5	5	2	100	26	28	28	29	2	3	0	2	2
2	2	5	5	5	5	5	5	5	5	5	5	5	5	2	5	5	5	5	5	5	6	6	5	5	5	5	2	95	30	30	30	32	2	4	0	3	0
2	2	3	3	5	4	5	5	5	5	5	5	5	5	2	4	4	5	5	5	5	5	5	5	5	5	5	2	100	25	28	30	30	2	4	0	2	3
2	2	3	3	3	3	4	4	4	4	4	4	4	5	2	5	5	5	5	5	5	5	5	5	6	6	6	2	90	20	30	25	33	2	3	0	3	10
2	2	5	5	5	4	5	6	5	5	5	5	5	5	1	6	6	5	5	5	6	6	6	5	6	5	6	1	95	30	33	30	34	2	4	0	3	3
2	1	3	4	5	4	5	5	4	4	5	5	5	5	1	5	5	5	4	5	5	4	4	5	5	5	4	1	95	26	29	28	27	2	3	0	1	3
2	2	4	4	5	4	4	5	4	4	5	4	5	5	2	5	5	5	5	5	5	5	5	5	5	5	5	2	90	26	30	27	30	2	3	0	2	4
2	2	4	4	5	4	4	4	5	2	4	4	4	5	2	4	4	5	4	5	5	5	5	5	5	5	5	2	98	25	27	24	30	2	2	0	2	2
2	1	4	3	4	4	4	5	4	4	4	5	4	5	2	4	4	5	4	5	5	4	4	5	5	4	5	2	95	24	27	26	27	2	3	0	1	3
2	1	4	3	5	2	4	4	5	4	4	2	3	5	1	5	4	5	3	6	6	5	5	5	4	5	6	1	95	22	29	23	30	2	2	0	2	7
2	1	4	4	5	5	5	5	5	5	4	5	5	5	2	5	5	5	5	5	5	5	6	5	5	5	5	2	80	28	30	29	31	2	4	0	3	2
2	1	4	4	4	4	4	4	4	4	4	4	5	5	1	5	5	5	5	5	5	5	5	5	5	5	5	1	90	24	30	26	30	2	3	0	2	6
2	2	4	4	5	4	4	5	4	4	5	4	5	5	2	5	5	5	5	5	5	5	5	5	5	5	5	2	90	26	30	27	30	2	3	0	2	4
1	1	3	2	5	4	5	5	5	4	5	5	6	6	2	4	4	5	5	5	6	6	6	5	5	6	6	2	90	24	29	31	34	2	4	0	3	5
1	1	4	4	5	4	5	5	6	6	6	6	6	6	2	5	5	5	5	5	6	6	6	5	6	5	6	2	92	27	31	36	34	2	4	0	3	4
1	2	5	5	5	6	5	5	6	6	5	6	5	6	2	5	5	5	5	5	5	5	5	5	5	5	5	2	92	31	30	34	30	2	4	0	2	-1
1	1	5	4	5	5	4	4	5	3	4	3	5	6	2	6	5	5	5	5	6	5	4	5	4	6	6	2	99	27	32	26	30	2	3	0	2	5
2	2	4	4	5	4	4	4	5	6	5	4	5	6	2	4	4	5	4	5	5	6	6	5	4	5	6	2	85	25	27	31	32	2	4	0	3	2
2	1	4	4	5	5	5	5	6	4	5	4	5	6	2	5	5	5	5	5	5	5	5	5	5	5	5	1	0	28	30	30	30	1	4	0	2	2
2	1	4	5	5	5	4	5	5	4	5	4	5	6	1	5	5	5	5	6	6	6	6	5	5	6	6	2	98	28	32	29	34	3	4	1	3	4
2	1	2	2	3	2	3	2	2	3	2	3	2	3	1	4	4	4	4	4	5	4	4	5	4	5	5	1	100	14	25	15	27	2	1	0	1	11
1	2	2	3	4	2	3	4	3	2	4	3	3	4	1	5	4	4	4	4	5	6	5	5	5	5	6	1	90	18	26	19	32	2	1	0	3	8
1	1	2	1	2	1	2	2	2	2	4	2	3	4	0	4	4	4	4	4	4	4	4	5	4	5	5	1	99	10	24	17	27	3	1	1	1	14
1	2	3	3	4	3	4	4	4	5	5	4	4	4	2	5	5	4	5	6	5	4	5	5	4	5	4	2	95	21	30	26	27	2	3	0	1	9
1	2	3	3	3	3	3	4	4	4	3	4	3	4	1	4	4	4	4	4	4	5	5	5	5	5	5	1	90	19	24	22	30	2	2	0	2	5
1	2	4	4	4	4	3	4	4	4	4	3	3	4	2	5	5	4	4	6	6	6	6	5	5	5	5	2	93	23	30	22	32	2	2	0	3	7
1	2	4	4	4	4	3	4	4	4	4	3	3	4	2	5	5	4	4	6	6	6	6	5	5	5	5	2	93	23	30	22	32	2	2	0	3	7
2	1	3	3	4	3	4	4	4	4	4	4	3	4	1	4	4	4	4	4	5	5	4	5	5	4	5	1	95	21	25	23	28	2	2	0	1	4
2	1	4	4	4	4	4	4	4	4	4	4	4	4	0	4	4	4	4	4	4	5	5	5	5	5	5	0	0	24	24	24	30	2	2	0	2	0
2	2	3	3	4	4	4	4	4	4	4	4	4	4	2	4	5	4	5	5	5	5	5	5	5	5	5	2	90	22	28	24	30	2	2	0	2	6
1	2	6	6	5	4	5	5	6	5	6	6	5	5	1	5	5	4	5	6	6	5	5	5	6	5	6	1	89	31	31	33	32	2	4	0	3	0
1	2	3	4	4	5	3	5	4	3	4	5	3	5	2	4	5	4	5	4	5	5	5	5	5	5	5	2	93	24	27	24	30	2	2	0	2	3
1	1	3	3	5	5	4	5	5	5	4	4	5	5	1	5	5	4	4	5	5	5	5	5	5	5	5	2	88	25	28	28	30	3	3	1	2	3
1	1	4	3	4	4	4	5	4	4	5	4	4	5	1	4	4	4	4	4	4	4	4	5	5	5	5	1	100	24	24	26	28	2	3	0	1	0
2	2	4	3	4	3	5	5	6	6	4	5	4	5	1	4	5	4	3	3	5	4	4	5	3	5	5	1	85	24	24	30	26	2	4	0	1	0
2	1	2	3	3	2	1	2	3	3	3	3	3	5	1	3	4	4	4	5	5	5	6	5	5	6	5	1	95	13	25	20	32	2	1	0	3	12
2	2	3	4	4	3	4	4	4	4	4	4	4	5	2	4	4	4	4	5	5	5	5	5	5	5	6	2	95	22	26	25	31	2	3	0	3	4
2	1	4	3	4	4	4	4	4	3	4	4	4	5	1	5	5	4	4	5	5	5	6	5	5	5	6	2	90	23	28	24	32	3	2	1	3	5
2	2	3	3	4	4	5	4	4	4	4	4	4	5	1	4	4	4	4	4	5	5	5	5	5	5	5	1	90	23	25	25	30	2	3	0	2	2
1	2	3	4	3	3	5	5	5	5	5	4	4	4	1	4	4	3	4	4	4	5	5	5	5	4	4	1	95	23	23	27	28	2	3	0	1	0
2	2	2	2	4	2	2	3	4	3	4	3	4	4	1	3	4	3	3	4	5	5	5	5	4	5	5	1	90	15	22	22	29	2	2	0	2	7
2	1	1	2	1	2	2	1	3	2	4	1	4	4	1	3	4	3	3	4	4	4	4	5	4	5	4	1	92	9	21	18	26	2	1	0	1	12
1	2	3	3	4	2	3	3	3	3	4	3	3	5	2	5	5	6	5	6	5	6	5	6	5	6	6	2	94	18	32	21	34	2	1	0	3	14
2	2	3	2	3	2	2	2	4	2	3	2	2	2	1	6	6	6	6	6	6	6	6	6	6	6	6	2	100	14	36	15	36	3	1	1	4	22
1	1	1	1	1	1	1	1	1	1	2	1	1	3	1	5	4	6	6	4	6	5	4	6	4	5	6	1	100	6	31	9	30	2	1	0	2	25
1	2	3	3	4	3	3	3	3	3	2	3	2	3	2	6	6	6	6	6	6	6	6	6	6	6	6	2	100	19	36	16	36	2	1	0	4	17
1	1	4	4	4	4	5	4	4	4	5	4	3	3	1	5	5	6	5	6	5	6	6	6	5	6	6	1	95	25	32	23	35	2	2	0	4	7
1	1	3	3	3	3	3	3	3	3	3	3	3	3	1	6	6	6	6	6	6	6	6	6	6	6	6	1	100	18	36	18	36	2	1	0	4	18
1	1	3	3	4	3	3	4	4	3	4	3	3	3	2	5	5	6	5	5	6	5	5	6	5	5	5	2	98	20	32	20	31	2	1	0	3	12
1	1	3	3	3	4	3	2	3	2	3	4	3	3	0	6	5	6	5	6	6	6	6	6	6	6	5	0	0	18	34	18	35	2	1	0	4	16
1	1	4	4	4	4	4	4	4	4	4	4	4	4	2	6	6	6	6	6	6	6	6	6	6	6	6	2	100	24	36	24	36	2	2	0	4	12
1	1	4	4	4	4	4	4	4	4	4	4	4	4	1	6	6	6	6	6	6	6	6	6	6	6	6	1	100	24	36	24	36	2	2	0	4	12
1	1	3	3	4	3	4	5	4	3	4	3	3	4	1	5	4	6	6	6	6	5	6	6	5	5	5	2	95	22	33	21	32	3	1	1	3	11
1	1	3	3	4	3	3	4	3	4	4	4	4	4	1	6	6	6	6	6	6	6	6	6	6	6	6	2	100	20	36	23	36	3	2	1	4	16
1	1	2	2	3	3	2	3	3	3	3	3	3	4	1	5	5	6	5	5	6	5	6	6	6	5	5	1	90	15	32	19	33	2	1	0	3	17
1	1	3	3	3	3	4	4	4	3	4	3	4	4	1	6	6	6	6	6	6	6	6	6	6	6	6	2	94	20	36	22	36	3	2	1	4	16
1	1	4	4	4	4	4	4	4	4	4	4	4	4	1	6	6	6	6	6	6	6	6	6	6	6	6	1	95	24	36	24	36	2	2	0	4	12
1	1	4	3	4	4	4	4	4	4	4	4	4	4	2	5	5	6	6	5	6	6	6	6	6	5	6	2	100	23	33	24	35	2	2	0	4	10
1	1	3	3	4	4	3	3	4	4	4	4	4	4	1	6	6	6	6	6	6	6	6	6	6	6	6	1	98	20	36	24	36	2	2	0	4	16
1	2	4	4	4	4	3	4	3	3	4	3	4	4	1	6	5	6	5	5	5	5	5	6	5	5	6	1	95	23	32	21	32	2	1	0	3	9
1	1	4	4	5	4	4	4	4	4	4	4	4	4	0	6	6	6	5	6	6	5	5	6	5	5	5	1	95	25	35	24	31	3	2	1	3	10
1	2	4	3	4	4	3	4	4	4	3	3	3	4	2	5	5	6	5	6	6	6	6	6	6	5	6	2	100	22	33	21	35	2	1	0	4	11
1	2	4	4	4	4	4	4	4	4	4	4	4	4	2	6	6	6	6	6	6	6	6	6	6	6	6	2	100	24	36	24	36	2	2	0	4	12
1	2	5	5	5	5	5	6	5	5	4	5	5	4	0	5	6	6	5	6	5	5	4	6	4	5	6	1	95	31	33	28	30	3	3	1	2	2
1	1	4	4	4	4	5	5	5	4	4	4	4	4	1	5	5	6	5	6	6	6	6	6	6	6	6	1	100	26	33	25	36	2	3	0	4	7
1	2	4	3	4	4	3	4	4	4	3	3	3	4	2	5	5	6	5	6	6	6	6	6	6	5	6	2	100	22	33	21	35	2	1	0	4	11
1	2	4	4	5	4	4	4	4	4	4	4	4	4	0	6	6	6	5	6	6	5	5	6	5	5	5	1	95	25	35	24	31	3	2	1	3	10
1	2	4	4	4	4	4	4	4	4	4	4	4	4	2	6	6	6	6	6	6	6	6	6	6	6	6	2	100	24	36	24	36	2	2	0	4	12
1	1	4	3	3	2	3	2	4	4	5	4	3	4	2	5	5	6	5	5	5	6	5	6	4	6	6	2	100	17	31	24	33	2	2	0	3	14
2	1	4	4	4	4	4	4	4	4	4	4	4	4	2	6	6	6	6	6	6	6	6	6	6	6	6	2	98	24	36	24	36	2	2	0	4	12
2	1	4	4	4	4	4	4	5	4	4	4	4	4	2	6	6	6	6	6	6	6	6	6	6	6	6	2	95	24	36	25	36	2	3	0	4	12
2	1	4	4	4	4	4	4	4	4	4	4	4	4	1	6	6	6	6	6	6	6	6	6	6	6	6	1	90	24	36	24	36	2	2	0	4	12
2	1	5	4	4	5	4	4	4	4	5	4	5	4	2	5	6	6	6	5	6	5	6	6	6	5	6	2	95	26	34	26	34	2	3	0	3	8
2	1	4	4	4	4	4	4	5	5	4	5	4	4	2	6	6	6	6	6	6	6	6	6	6	6	6	2	80	24	36	27	36	2	3	0	4	12
2	1	5	4	4	4	4	4	4	4	4	4	4	4	1	6	5	6	6	6	6	6	6	6	6	6	6	1	100	25	35	24	36	2	2	0	4	10
2	1	4	4	4	4	4	4	4	4	4	4	4	4	2	6	6	6	6	6	6	6	6	6	6	6	6	2	100	24	36	24	36	2	2	0	4	12
2	1	4	4	4	4	4	4	5	5	4	5	4	4	2	6	6	6	6	6	6	6	6	6	6	6	6	2	80	24	36	27	36	2	3	0	4	12
2	1	5	4	4	5	4	4	4	4	5	4	5	4	2	5	6	6	6	5	6	5	6	6	6	5	6	2	95	26	34	26	34	2	3	0	3	8
2	1	4	4	5	4	4	5	4	4	4	4	4	4	1	6	6	6	6	6	6	6	6	6	6	6	6	1	99	26	36	24	36	2	2	0	4	10
1	1	5	5	4	4	5	5	6	5	5	5	6	5	1	6	6	6	6	6	6	6	6	6	6	6	6	2	100	28	36	32	36	3	4	1	4	8
1	2	4	4	3	3	3	3	4	4	4	3	3	5	2	6	6	6	6	6	6	6	6	6	6	6	6	2	100	20	36	23	36	2	2	0	4	16
1	1	5	6	5	6	5	6	6	6	6	6	6	5	2	5	6	6	6	6	6	6	6	6	6	6	6	2	100	33	35	35	36	2	4	0	4	2
1	1	4	5	5	4	4	4	4	5	4	5	4	5	2	6	6	6	6	6	6	6	6	6	6	6	6	2	100	26	36	27	36	2	3	0	4	10
1	1	5	5	6	5	5	6	5	5	5	5	5	5	2	6	6	6	6	6	6	6	6	6	6	6	6	2	92	32	36	30	36	2	4	0	4	4
1	1	4	4	5	4	5	5	5	5	5	5	4	5	1	6	6	6	6	6	6	6	6	6	6	6	6	2	99	27	36	29	36	3	4	1	4	9
1	1	3	3	5	4	4	4	6	5	5	5	5	5	2	5	5	6	6	5	6	6	6	6	6	6	6	2	100	23	33	31	36	2	4	0	4	10
1	1	5	5	5	5	5	5	5	5	5	5	5	5	2	6	6	6	6	6	6	6	6	6	6	6	6	2	100	30	36	30	36	2	4	0	4	6
1	1	5	5	5	5	5	5	5	5	5	5	5	5	2	6	6	6	6	6	6	6	6	6	6	6	6	2	99	30	36	30	36	2	4	0	4	6
1	2	4	4	5	5	4	4	5	5	5	4	4	5	1	6	5	6	6	5	6	6	5	6	5	6	6	2	93	26	34	28	34	3	3	1	3	8
1	2	4	4	6	5	5	5	6	6	6	5	5	5	1	6	5	6	6	6	6	6	6	6	6	6	6	2	100	29	35	33	36	3	4	1	4	6
1	1	4	4	5	4	5	5	5	4	5	5	4	5	2	5	6	6	5	6	6	6	6	6	5	6	6	1	96	27	34	28	35	1	3	0	4	7
1	2	4	5	5	4	5	5	5	5	4	5	4	5	2	6	5	6	6	6	5	6	6	6	6	6	6	2	80	28	34	28	36	2	3	0	4	6
1	2	5	5	5	5	5	5	5	5	5	5	5	5	2	6	6	6	6	6	6	6	6	6	6	6	6	2	95	30	36	30	36	2	4	0	4	6
1	2	4	4	5	4	5	5	5	5	5	4	5	5	2	6	5	6	5	6	6	6	6	6	6	6	6	2	100	27	34	29	36	2	4	0	4	7
1	2	4	4	5	4	4	5	5	5	5	4	4	5	2	5	5	6	5	5	6	6	6	6	5	5	6	2	95	26	32	28	34	2	3	0	3	6
1	1	5	4	5	4	6	6	5	4	4	5	5	5	1	5	5	6	5	6	6	6	6	6	6	6	6	1	100	30	33	28	36	2	3	0	4	3
1	2	4	5	5	4	5	5	5	5	4	5	4	5	2	6	5	6	6	6	5	6	6	6	6	6	6	2	80	28	34	28	36	2	3	0	4	6
1	1	4	3	5	4	4	3	4	5	4	5	4	5	1	5	6	6	5	6	6	6	6	6	5	6	6	1	96	23	34	27	35	2	3	0	4	11
1	1	4	4	5	5	4	5	5	5	5	5	5	5	2	5	5	6	6	5	5	6	6	6	6	6	6	2	95	27	32	30	36	2	4	0	4	5
1	1	4	4	5	4	4	4	4	4	4	4	5	5	1	6	5	6	5	5	6	5	5	6	6	5	6	2	95	25	33	26	33	3	3	1	3	8
1	2	4	5	5	4	4	5	4	5	5	4	5	5	1	5	5	6	5	6	6	5	6	6	5	6	6	1	95	27	33	28	34	2	3	0	3	6
2	1	2	2	5	2	3	4	5	3	5	4	4	5	1	4	5	6	5	5	6	5	6	6	5	5	6	1	90	18	31	26	33	2	3	0	3	13
2	1	5	5	5	5	5	5	5	5	5	5	5	5	1	6	6	6	6	6	6	6	6	6	6	6	6	2	0	30	36	30	36	3	4	1	4	6
2	1	5	5	5	5	5	5	5	4	4	5	5	5	1	6	6	6	6	6	6	6	6	6	6	6	6	2	100	30	36	28	36	3	3	1	4	6
2	1	4	4	5	4	4	4	5	5	5	5	5	5	2	5	5	6	5	5	5	6	6	6	6	6	6	2	100	25	31	30	36	2	4	0	4	6
2	1	4	4	5	4	5	5	5	4	5	4	5	5	2	5	5	6	6	6	6	6	6	6	6	6	6	2	95	27	34	28	36	2	3	0	4	7
2	1	5	5	5	5	5	5	5	5	5	5	5	5	2	6	6	6	6	6	6	6	6	6	6	6	6	2	100	30	36	30	36	2	4	0	4	6
2	1	4	4	4	4	4	4	4	4	4	4	4	5	1	5	5	6	6	6	6	6	6	6	6	6	6	1	95	24	34	25	36	2	3	0	4	10
2	2	4	3	4	4	4	4	4	4	5	3	5	5	2	5	5	6	5	6	6	6	6	6	5	6	6	2	92	23	33	26	35	2	3	0	4	10
2	2	4	4	4	4	4	4	4	4	4	4	4	5	1	5	5	6	5	6	6	5	5	6	6	6	6	2	98	24	33	25	34	3	3	1	3	9
2	2	4	4	5	4	5	5	5	5	4	4	5	5	2	6	5	6	5	6	6	6	6	6	6	6	6	2	95	27	34	28	36	2	3	0	4	7
2	2	4	4	4	4	5	5	4	4	5	4	4	5	2	5	5	6	5	5	5	6	6	6	5	5	6	2	80	26	31	26	34	2	3	0	3	5
2	2	5	5	5	5	5	5	5	5	5	5	5	5	2	6	5	6	6	6	6	5	5	6	5	6	6	2	95	30	35	30	33	2	4	0	3	5
2	2	4	4	5	4	5	5	5	5	5	5	5	5	2	5	5	6	5	6	6	6	6	6	6	6	6	2	100	27	33	30	36	2	4	0	4	6
2	1	3	3	3	4	3	4	5	3	3	4	3	5	2	6	5	6	6	5	6	5	6	6	5	6	6	2	95	20	34	23	34	2	2	0	3	14
1	2	4	3	4	3	3	3	4	4	4	3	4	6	2	6	6	6	6	6	6	6	6	6	6	6	6	2	100	20	36	25	36	2	3	0	4	16
1	2	4	4	4	5	4	5	5	5	5	4	6	6	1	6	5	6	6	5	6	6	6	6	5	5	6	2	95	26	34	31	34	3	4	1	3	8
1	1	6	4	6	5	5	6	6	5	6	5	6	6	2	5	6	6	5	5	6	6	5	6	6	5	6	2	100	32	33	34	34	2	4	0	3	1
1	1	4	4	4	4	4	4	6	6	5	6	6	6	2	6	6	6	6	6	6	6	6	6	6	6	6	2	100	24	36	35	36	2	4	0	4	12
1	2	6	6	6	6	6	6	6	6	6	6	6	6	2	6	6	6	6	6	6	6	6	6	6	6	6	2	100	36	36	36	36	2	4	0	4	0
1	2	5	5	5	5	5	5	6	6	5	5	5	6	2	6	6	6	6	6	6	6	6	6	5	6	6	2	98	30	36	33	35	2	4	0	4	6
1	2	4	4	5	4	4	4	4	4	4	3	4	6	2	5	5	6	6	5	5	6	5	6	5	6	6	2	95	25	32	25	34	2	3	0	3	7
1	1	5	5	6	6	6	5	6	6	5	6	5	6	2	6	6	6	5	6	6	6	6	6	6	6	6	2	90	33	35	34	36	2	4	0	4	2
1	1	6	6	6	6	6	6	6	6	6	6	6	6	2	6	6	6	6	6	6	6	6	6	6	6	6	2	100	36	36	36	36	2	4	0	4	0
1	1	5	5	6	5	5	5	6	6	6	6	6	6	2	6	6	6	6	6	6	6	6	6	6	6	6	2	100	31	36	36	36	2	4	0	4	5
1	1	6	5	6	6	6	5	6	5	6	6	5	6	1	6	6	6	6	6	6	6	5	6	5	6	6	1	85	34	36	34	34	2	4	0	3	2
1	1	6	5	6	6	6	5	6	5	6	6	5	6	1	6	6	6	6	6	6	6	5	6	5	6	6	1	85	34	36	34	34	2	4	0	3	2
1	1	6	5	6	6	6	6	6	6	6	6	6	6	2	6	6	6	6	6	6	6	6	6	6	6	6	2	99	35	36	36	36	2	4	0	4	1
1	2	4	4	5	5	6	6	4	5	6	6	5	6	1	5	5	6	6	6	6	5	5	6	6	6	6	1	90	30	34	32	34	2	4	0	3	4
2	2	3	4	5	5	5	4	4	4	5	5	6	6	1	6	5	6	6	5	6	6	6	6	6	6	6	1	98	26	34	30	36	2	4	0	4	8
2	1	4	5	6	5	6	6	6	6	6	6	6	6	2	5	5	6	5	6	6	6	6	6	6	6	6	2	98	32	33	36	36	2	4	0	4	1
2	1	3	3	4	4	4	5	4	4	5	5	5	6	2	6	6	6	6	6	6	6	6	6	6	6	6	2	99	23	36	29	36	2	4	0	4	13
2	1	6	5	6	6	6	6	6	5	6	5	6	6	1	6	5	6	6	6	6	6	5	6	5	5	5	1	0	35	35	34	32	2	4	0	3	0
2	1	5	5	6	5	6	6	6	6	5	5	5	6	2	5	5	6	5	6	6	6	6	6	6	6	6	2	92	33	33	33	36	2	4	0	4	0
1	2	3	3	3	3	3	3	3	3	3	3	3	3	2	4	4	5	4	6	6	6	6	6	6	5	5	2	90	18	29	18	34	2	1	0	3	11
1	1	2	2	2	2	2	2	3	2	3	3	2	3	2	5	3	5	3	5	5	5	4	6	5	5	5	1	86	12	26	16	30	1	1	0	2	14
2	1	3	3	3	3	3	3	3	3	3	3	3	3	2	5	5	5	5	5	5	6	6	6	6	6	6	2	95	18	30	18	36	2	1	0	4	12
1	2	3	3	3	3	3	4	4	3	4	3	4	4	2	5	5	5	5	6	6	6	6	6	6	6	6	2	100	19	32	22	36	2	2	0	4	13
1	1	2	3	3	3	4	3	3	3	3	3	2	4	2	5	5	5	5	5	6	6	6	6	5	5	6	2	90	18	31	18	34	2	1	0	3	13
1	1	4	4	5	3	3	5	4	4	4	3	4	4	1	5	5	5	5	6	6	6	5	6	6	6	6	1	95	24	32	23	35	2	2	0	4	8
1	1	4	4	4	4	4	4	4	4	4	4	4	4	2	5	5	5	5	6	6	6	6	6	6	6	6	2	95	24	32	24	36	2	2	0	4	8
1	1	3	2	5	4	4	4	5	4	4	4	3	4	1	5	5	5	5	6	5	5	5	6	6	6	5	2	98	22	31	24	33	3	2	1	3	9
1	2	3	4	5	5	4	2	3	3	4	5	3	4	2	4	5	5	4	5	5	5	4	6	5	5	4	1	90	23	28	22	29	1	2	0	2	5
1	2	4	4	5	4	4	4	4	4	4	4	4	4	1	5	6	5	5	6	6	5	6	6	6	5	6	1	90	25	33	24	34	2	2	0	3	8
2	2	3	3	4	3	3	3	4	4	3	3	3	4	1	5	5	5	5	6	6	6	6	6	6	6	6	2	100	19	32	21	36	3	1	1	4	13
2	1	4	3	4	5	5	5	5	4	4	5	4	4	2	5	5	5	5	5	5	5	6	6	6	6	6	2	99	26	30	26	35	2	3	0	4	4
2	1	3	3	4	3	4	4	3	4	4	3	4	4	1	5	6	5	6	5	5	5	6	6	5	5	5	1	90	21	32	22	32	2	2	0	3	11
1	1	4	3	5	4	5	5	6	5	5	5	5	5	2	5	5	5	5	5	6	6	6	6	5	6	5	1	90	26	31	31	34	1	4	0	3	5
1	2	3	3	3	3	4	5	5	5	5	4	4	5	2	5	5	5	5	5	5	6	6	6	6	6	6	2	95	21	30	28	36	2	3	0	4	9
1	1	4	4	5	5	4	5	4	4	5	4	5	5	2	5	5	5	5	5	5	6	6	6	6	6	6	2	100	27	30	27	36	2	3	0	4	3
1	1	4	4	4	5	4	4	4	4	4	5	4	5	1	5	5	5	5	5	5	6	6	6	6	6	6	1	100	25	30	26	36	2	3	0	4	5
1	1	4	4	5	4	5	5	4	4	5	5	4	5	2	5	6	5	5	6	5	5	5	6	5	5	6	2	95	27	32	27	32	2	3	0	3	5
1	1	5	5	4	5	5	6	5	6	6	5	6	5	2	5	6	5	6	6	5	6	6	6	6	6	6	2	93	30	33	33	36	2	4	0	4	3
1	1	4	3	5	4	4	3	4	5	4	5	4	5	1	5	6	5	5	6	6	6	6	6	5	6	6	2	90	23	33	27	35	3	3	1	4	10
1	1	5	4	5	5	5	5	5	5	5	4	5	5	2	6	5	5	5	6	5	6	6	6	6	6	6	2	90	29	32	29	36	2	4	0	4	3
1	1	5	5	5	5	5	5	5	5	6	4	5	5	1	5	3	5	3	6	6	4	4	6	4	6	6	1	84	30	28	30	30	2	4	0	2	-2
1	1	4	4	4	5	5	5	5	5	5	5	5	5	2	5	5	5	5	5	5	6	6	6	6	5	6	2	93	27	30	30	35	2	4	0	4	3
1	1	4	4	4	5	5	5	5	5	5	5	5	5	2	5	5	5	5	5	5	6	6	6	6	5	6	2	93	27	30	30	35	2	4	0	4	3
1	1	5	5	5	5	6	6	6	6	6	6	6	5	1	5	5	5	5	5	6	6	6	6	6	5	5	1	95	32	31	35	34	2	4	0	3	-1
1	2	5	3	4	4	6	5	6	5	5	4	5	5	2	5	5	5	6	6	6	6	5	6	6	6	6	2	100	27	33	30	35	2	4	0	4	6
1	1	4	4	5	5	6	5	5	5	6	4	5	5	2	5	5	5	5	5	5	5	5	6	5	6	5	2	90	29	30	30	32	2	4	0	3	1
2	2	4	5	5	4	6	6	5	4	4	4	5	5	1	5	4	5	4	6	6	6	5	6	4	6	5	1	90	30	30	27	32	2	3	0	3	0
2	1	4	4	5	4	5	5	5	4	5	5	4	5	2	5	6	5	5	6	6	6	6	6	5	6	6	2	90	27	33	28	35	2	3	0	4	6
2	1	4	4	4	3	4	5	5	5	5	5	5	5	2	5	5	5	5	5	5	6	6	6	6	6	6	2	100	24	30	30	36	2	4	0	4	6
1	2	3	3	5	4	3	3	5	6	6	5	5	6	1	5	5	5	5	5	5	6	6	6	6	6	6	1	100	21	30	33	36	2	4	0	4	9
1	1	4	4	5	5	6	6	5	5	5	6	6	6	1	4	5	5	5	6	6	5	6	6	6	5	6	1	90	30	31	33	34	2	4	0	3	1
2	1	4	4	5	5	5	6	6	6	5	5	6	6	2	5	5	5	5	6	6	6	6	6	6	6	6	2	98	29	32	34	36	2	4	0	4	3
1	1	4	4	4	4	4	4	4	4	4	4	4	4	2	4	5	4	5	6	6	6	6	6	6	6	6	2	98	24	30	24	36	2	2	0	4	6
1	1	4	4	5	4	4	5	6	6	4	4	3	5	2	4	4	4	4	4	4	6	6	6	6	6	6	2	100	26	24	28	36	2	3	0	4	-2
